# Supplementary material for: Immune-related toxicity and soluble profile in patients affected by solid tumors: a network approach
Source: Cancer Immunol Immunother. 2023 Mar 3;72(7):2217–31. doi: 10.1007/s00262-023-03384-9 (PMC10264536; doi:10.1007/s00262-023-03384-9)
Supplement: Supplementary file 2 — Supplementary file2 (XLSX 38 KB) [file 262_2023_3384_MOESM2_ESM.xlsx]

## Sheet: network_TOX0
source	target	correlation	pval_adj
IL10	GM-CSF	0.938058	5.36089e-19
IL1beta	IFNgamma	0.931451	1.37265e-18
IL4	IFNgamma	0.919275	3.59105e-17
IL1beta	IFNalpha	0.905618	7.97157e-16
IFNalpha	IFNgamma	0.902072	1.59685e-15
IL10	IFNgamma	0.898713	3.00457e-15
GM-CSF	IFNgamma	0.897026	8.83138e-15
TNFalpha	IFNgamma	0.89367	7.60723e-15
IL10	IL4	0.885793	2.91885e-14
IL1alpha	MIP-1beta	0.88176	5.47783e-14
TNFalpha	MIP-1beta	0.881683	5.47783e-14
IL10	IL1beta	0.877552	1.04419e-13
IFNgamma	MIP-1beta	0.875806	1.33655e-13
GM-CSF	MIP-1beta	0.873725	3.51873e-13
IL4	GM-CSF	0.871653	4.67492e-13
IL4	IL1beta	0.870305	3.04293e-13
IL4	IFNalpha	0.86239	8.42469e-13
MIP-1alpha	MIP-1beta	0.860476	1.07519e-12
IL1beta	IL12p70	0.859919	1.13249e-12
IL4	IL1alpha	0.858464	1.35155e-12
IL1beta	GM-CSF	0.857329	2.95767e-12
IL10	MIP-1beta	0.855508	1.97486e-12
MCP1	sE-selectin	0.849753	0
IFNalpha	MIP-1beta	0.84816	4.94956e-12
sCD80	sCTLA-4	0.846688	3.14134e-13
GM-CSF	MIP-1alpha	0.846389	1.15127e-11
sCD80	sPD1	0.840664	6.64114e-13
GM-CSF	IFNalpha	0.836951	3.25974e-11
IL4	MIP-1beta	0.835443	2.24686e-11
GM-CSF	TNFalpha	0.834586	4.10519e-11
TNFalpha	IFNalpha	0.834314	2.50777e-11
IL1beta	MIP-1beta	0.832353	3.0794e-11
IL10	IFNalpha	0.829607	4.03865e-11
IL12p70	IFNalpha	0.825446	6.16824e-11
IL10	TNFalpha	0.823774	7.26371e-11
IL1alpha	IFNgamma	0.82146	9.14975e-11
IL12p70	IFNgamma	0.817102	1.42415e-10
IL1alpha	GM-CSF	0.813159	3.52253e-10
IL4	TNFalpha	0.806599	3.8382e-10
IL10	IL1alpha	0.805687	4.12544e-10
IL10	MIP-1alpha	0.805455	4.14958e-10
IL1beta	TNFalpha	0.800398	6.63499e-10
MIP-1beta	sE-selectin	0.797406	8.64596e-10
TNFalpha	MIP-1alpha	0.789984	1.67524e-09
sGITR	sCD137	0.78696	2.12541e-10
GM-CSF	MCP1	0.786089	3.69465e-09
TNFalpha	sE-selectin	0.786016	2.34271e-09
IL12p70	GM-CSF	0.785344	3.82139e-09
sTIM3	sCD27	0.781356	2.21974e-10
IL8	sTIM3	0.780264	8.82748e-09
MIP-1beta	MCP1	0.779998	3.75939e-09
sE-selectin	sP-selectin	0.779342	3.85904e-09
TNFalpha	MCP1	0.778404	4.08557e-09
IL10	IL12p70	0.76907	8.62035e-09
IL1alpha	IL8	0.767411	9.57685e-09
IL1alpha	TNFalpha	0.766229	1.03782e-08
IL1alpha	IL1beta	0.765717	1.06653e-08
GM-CSF	IP10	0.764401	1.74141e-08
IL12p70	MIP-1beta	0.763236	1.27892e-08
IL4	IL12p70	0.762613	1.32525e-08
IFNgamma	MIP-1alpha	0.760678	1.51991e-08
IL10	MCP1	0.760396	1.53388e-08
IL13	IL4	0.757812	1.82329e-08
IFNalpha	MIP-1alpha	0.756953	1.91034e-08
IL1alpha	IFNalpha	0.756879	1.91034e-08
sCD28	sPD1	0.752632	2.59357e-09
IFNgamma	MCP1	0.752061	2.70681e-08
GM-CSF	sTIM3	0.748976	7.31266e-08
IL13	IL1beta	0.748499	3.47404e-08
IL1alpha	MIP-1alpha	0.746557	3.9525e-08
sTIM3	sCD28	0.746116	4.08557e-09
IFNgamma	sE-selectin	0.745507	4.21399e-08
IL10	IL6	0.745055	4.30387e-08
IL1beta	MCP1	0.744579	4.4032e-08
GM-CSF	sE-selectin	0.739582	8.92236e-08
IL10	sTIM3	0.738354	1.42523e-07
IL4	IL6	0.737293	7.26581e-08
IL10	IL8	0.736698	7.40746e-08
IP10	MIP-1beta	0.736317	7.52331e-08
IL4	MIP-1alpha	0.731952	9.9186e-08
IL17A	sP-selectin	0.724841	2.24236e-07
IL1beta	MIP-1alpha	0.720618	2.04897e-07
IL4	IP10	0.719367	2.1976e-07
IL12p70	TNFalpha	0.714301	2.96719e-07
GM-CSF	sCD27	0.713503	6.02464e-07
IL10	IP10	0.711755	3.44234e-07
GM-CSF	IL8	0.710303	5.20601e-07
IL13	IFNgamma	0.709725	3.86298e-07
IL17A	TNFalpha	0.709545	5.39709e-07
IL10	sCD27	0.706855	8.28624e-07
IFNgamma	IP10	0.705843	4.84563e-07
IL8	MIP-1beta	0.705592	4.87271e-07
IL17A	sPD1	0.704505	1.24618e-06
IL10	sE-selectin	0.701524	6.02464e-07
MIP-1alpha	MCP1	0.700754	6.1535e-07
IFNgamma	sTIM3	0.700434	1.14626e-06
IL6	IL1beta	0.700093	6.3412e-07
IL12p70	MCP1	0.699679	6.44037e-07
MIP-1alpha	sE-selectin	0.698781	6.73007e-07
IFNalpha	sE-selectin	0.698573	6.75314e-07
IL1beta	IP10	0.696319	7.63615e-07
sP-selectin	sCD80	0.694799	1.96556e-06
sE-selectin	sPDL-2	0.69376	1.54661e-06
IL1alpha	IL12p70	0.69348	8.84436e-07
IL13	IL12p70	0.692924	9.05428e-07
IFNgamma	IL8	0.688115	1.15091e-06
IL1alpha	IP10	0.687172	1.20367e-06
IL13	IFNalpha	0.686847	1.21596e-06
IL1alpha	sTIM3	0.682434	2.63695e-06
IL6	IL8	0.68212	1.53112e-06
IL6	IFNgamma	0.681489	1.54909e-06
sP-selectin	sPD1	0.681343	2.77213e-06
IFNalpha	MCP1	0.681302	1.55323e-06
IL17A	sCD80	0.681009	4.9891e-06
IL10	IL13	0.680948	1.5718e-06
IL17A	sE-selectin	0.67931	2.26699e-06
IL1beta	sE-selectin	0.677118	1.90644e-06
IFNalpha	IP10	0.674696	2.13933e-06
MCP1	sTIM3	0.67396	3.86325e-06
IP10	MIP-1alpha	0.673879	2.21838e-06
IL6	GM-CSF	0.671188	3.3228e-06
MIP-1beta	sTIM3	0.668207	4.9891e-06
sTIM3	sPDL-2	0.668123	6.0458e-07
IL1alpha	MCP1	0.666976	3.07303e-06
IL4	IL8	0.666867	3.07303e-06
IL4	sTIM3	0.666856	5.2658e-06
TNFalpha	sP-selectin	0.662874	3.69687e-06
TNFalpha	sTIM3	0.660507	7.04321e-06
IL6	IP10	0.659207	4.36335e-06
sGITR	sCD28	0.65871	1.22618e-06
IL8	MCP1	0.658347	4.52631e-06
sHEVM	sPDL-1	0.656601	1.35791e-06
sTIM3	sLAG3	0.656548	1.08493e-06
sTIM3	sPD1	0.656334	1.08914e-06
GM-CSF	sCD28	0.655925	8.60673e-06
IFNalpha	sTIM3	0.655571	8.69856e-06
IL6	IFNalpha	0.655099	5.21919e-06
IL12p70	MIP-1alpha	0.654542	5.29703e-06
sCTLA-4	sPD1	0.653927	1.54661e-06
IL10	sCD28	0.649994	1.09616e-05
sCD28	sCD80	0.649779	1.87302e-06
TNFalpha	IP10	0.644146	8.55689e-06
GM-CSF	sLAG3	0.643828	1.40456e-05
sE-selectin	sTIM3	0.642194	1.47007e-05
IL6	MIP-1beta	0.642094	9.25999e-06
IL17A	IFNgamma	0.640526	1.27419e-05
MCP1	sP-selectin	0.640487	9.92825e-06
IL6	IL1alpha	0.639079	1.05421e-05
TNFalpha	IL8	0.638024	1.09616e-05
IL1beta	sTIM3	0.637217	1.78878e-05
IL17A	IFNalpha	0.63679	1.4509e-05
sCD137	sCD28	0.635983	2.80433e-06
IFNalpha	IL8	0.633716	1.31986e-05
IL1beta	IL8	0.633109	1.34914e-05
IP10	sE-selectin	0.632814	1.35954e-05
sPDL-2	sPD1	0.631723	3.40871e-06
IL1alpha	sE-selectin	0.631489	1.41956e-05
MIP-1beta	sPD1	0.630324	2.37738e-05
sP-selectin	sPDL-2	0.629893	2.40917e-05
IL4	MCP1	0.628974	1.54681e-05
IL10	sCD137	0.628773	2.48871e-05
sLAG3	sCD28	0.628374	3.97062e-06
MIP-1beta	sPDL-2	0.627669	2.59582e-05
IL8	MIP-1alpha	0.627614	1.63548e-05
IL8	sCD27	0.627419	2.61021e-05
IL8	sE-selectin	0.626476	1.71157e-05
IL13	IL6	0.623681	1.90705e-05
IL17A	MIP-1beta	0.623341	2.45063e-05
IL13	GM-CSF	0.623075	2.46597e-05
IL12p70	sCD27	0.621755	3.28172e-05
IFNgamma	sCD27	0.621655	3.28172e-05
IL4	sE-selectin	0.618752	2.35535e-05
sCD137	sBTLA	0.616318	6.90663e-06
MCP1	sPDL-2	0.616126	4.04698e-05
sCD28	sPDL-2	0.615604	7.0636e-06
IL8	IP10	0.615273	2.62533e-05
TNFalpha	sPDL-2	0.613324	4.47234e-05
IL10	sLAG3	0.612759	4.53177e-05
IL13	sCD137	0.610607	4.89742e-05
IL1beta	IL17A	0.609306	4.16685e-05
MIP-1beta	sLAG3	0.609184	5.16157e-05
IL12p70	sE-selectin	0.607831	3.5471e-05
MIP-1beta	sP-selectin	0.605236	3.93339e-05
sGITR	sBTLA	0.603059	1.47007e-05
sGITR	sPDL-1	0.603009	1.47007e-05
IL4	sCD27	0.602629	6.60344e-05
IL1alpha	sCD27	0.600556	7.1285e-05

## Sheet: network_TOX1
source	target	correlation	pval_adj
MIP-1beta	MCP1	0.96044	0
IL10	GM-CSF	0.956321	2.39684e-06
GM-CSF	MCP1	0.932915	2.73974e-05
IL10	MCP1	0.921454	6.11723e-05
IL13	IL4	0.910598	0.000125212
IL1alpha	MIP-1alpha	0.906491	0.000151621
MIP-1alpha	MIP-1beta	0.903297	0
IL1beta	IFNgamma	0.902675	0.000184955
GM-CSF	MIP-1beta	0.892865	0.000311888
TNFalpha	IFNalpha	0.890621	0.000340775
IL4	IL1beta	0.882627	0.000489905
IL4	IFNgamma	0.882289	0.000489905
IL10	MIP-1beta	0.880901	0.000509406
GM-CSF	MIP-1alpha	0.876374	0.000613686
IL13	IL12p70	0.875418	0.000624459
MIP-1alpha	MCP1	0.872527	0
IL10	MIP-1alpha	0.869636	0.00072548
IL10	sPDL-2	0.869636	0.00072548
GM-CSF	sPDL-2	0.869307	0.00072548
TNFalpha	IFNgamma	0.868132	0.000150862
IL4	TNFalpha	0.862487	0.00092626
IL1beta	GM-CSF	0.858495	0.00104671
IL10	IL1beta	0.858418	0.00104671
IFNgamma	MIP-1alpha	0.854945	0.0011836
sCD80	sPD1	0.851048	5.10781e-07
GM-CSF	IFNgamma	0.85046	0.0013689
IL4	MIP-1alpha	0.849285	0.00140224
IFNalpha	IFNgamma	0.846422	0.00151856
IL6	IL1alpha	0.846082	0.00151856
IL4	IL12p70	0.844885	0.00154685
IL13	IL1beta	0.841292	0.00168283
IFNalpha	MIP-1alpha	0.839792	0.00170662
IL4	GM-CSF	0.837246	0.00183348
IL1beta	IL12p70	0.831877	0.00216374
IL12p70	IFNalpha	0.830952	0.00219483
IL4	IFNalpha	0.829654	0.00222296
IL1alpha	MIP-1beta	0.829483	0.00222296
IL13	MIP-1alpha	0.829111	0.00222296
IL1beta	TNFalpha	0.827452	0.00231061
IL13	IFNalpha	0.817075	0.00310718
IL1beta	MIP-1alpha	0.811965	0.00341991
IL10	IL4	0.811953	0.00341991
IFNalpha	MIP-1beta	0.811062	0.00346223
GM-CSF	IFNalpha	0.807794	0.00368313
IL1beta	MIP-1beta	0.80754	0.00368313
IL10	IFNgamma	0.806554	0.00373928
GM-CSF	TNFalpha	0.805699	0.00378217
IL4	MIP-1beta	0.803081	0.00397051
IL1alpha	MCP1	0.803081	0.00397051
TNFalpha	MIP-1beta	0.797802	0.0068319
IFNgamma	MIP-1beta	0.797802	0.0068319
IL6	MCP1	0.794265	0.00488422
IL13	GM-CSF	0.794186	0.00488422
sCD28	sPD1	0.794159	1.91578e-05
IL1beta	sLAG3	0.78984	0.00541481
IL1beta	MCP1	0.785416	0.00600052
sE-selectin	sP-selectin	0.784615	0.00825698
IL10	IL13	0.784362	0.00609181
TNFalpha	MIP-1alpha	0.78022	0.0087395
IL4	MCP1	0.776678	0.00709498
IL1beta	IFNalpha	0.776419	0.00709498
MCP1	sPDL-2	0.775824	0.00940891
sHEVM	sPDL-1	0.775482	4.67759e-05
IL4	IL1alpha	0.77533	0.00720514
sTIM3	sCD28	0.77313	5.05291e-05
IL10	TNFalpha	0.770507	0.00783129
IL13	IL1alpha	0.769318	0.00796969
IL1alpha	IL1beta	0.768561	0.00802794
GM-CSF	sTIM3	0.768005	0.00804889
IL12p70	MIP-1alpha	0.767033	0.0108647
TNFalpha	MCP1	0.767033	0.0108647
IFNgamma	MCP1	0.767033	0.0108647
IL10	IFNalpha	0.765714	0.00825698
IL13	TNFalpha	0.765164	0.00825698
IL13	MIP-1beta	0.765164	0.00825698
IL17A	TNFalpha	0.760562	0.0087395
IL12p70	IFNgamma	0.758242	0.0123029
IL10	sTIM3	0.756989	0.00938208
IL6	IL1beta	0.750557	0.0106082
IFNalpha	MCP1	0.749183	0.0108277
IL10	IL6	0.746155	0.0111438
IL13	IFNgamma	0.743113	0.0116764
IL13	MCP1	0.743113	0.0116764
IL6	GM-CSF	0.739918	0.012302
IL10	IL1alpha	0.739779	0.012302
IL6	MIP-1alpha	0.738954	0.0123029
IL12p70	TNFalpha	0.736264	0.0171108
IP10	MCP1	0.736264	0.0171108
IL1alpha	GM-CSF	0.728757	0.0147389
MIP-1beta	sPDL-2	0.727473	0.0193707
IL1alpha	IFNgamma	0.723873	0.0160821
IL6	MIP-1beta	0.721255	0.0166087
IL1alpha	IFNalpha	0.721246	0.0166087
IL10	IL12p70	0.720942	0.0166087
IL12p70	GM-CSF	0.718533	0.0171108
IL1beta	sPDL-2	0.714618	0.0181365
TNFalpha	sPDL-2	0.70989	0.0247404
IL4	sLAG3	0.708471	0.0197007
IL17A	sE-selectin	0.707345	0.0199581
IL13	IL6	0.705886	0.0203394
sTIM3	sPDL-2	0.703099	0.000638867
sCD137	sPDL-2	0.700199	0.00069101
IL1alpha	TNFalpha	0.69307	0.0247404
sTIM3	sCD137	0.691227	0.000859658
IL13	sPDL-2	0.687986	0.0266068
sE-selectin	sPDL-2	0.687912	0.0323674
IL1alpha	IL12p70	0.686469	0.0270811
IFNalpha	sPDL-2	0.678463	0.0304682
MIP-1alpha	sPDL-2	0.674725	0.03809
sTIM3	sBTLA	0.674603	0.00168283
IL10	sLAG3	0.67363	0.0322621
IL6	TNFalpha	0.672581	0.0323674
IL17A	sP-selectin	0.671867	0.0325193
TNFalpha	sE-selectin	0.67033	0.040002
IP10	sLAG3	0.67033	0.040002
IL10	IP10	0.669124	0.0337318
sGITR	sPDL-1	0.667078	0.00154685
sCD137	sBTLA	0.662795	0.00168283
sGITR	sPD1	0.641511	0.00272025
IL6	sPDL-2	0.639395	0.0489775
sCD28	sCD80	0.635614	0.00311962
sBTLA	sPDL-1	0.631505	0.00341991
sCD137	sPDL-1	0.626174	0.00368313
sHEVM	sCD27	0.616178	0.00448919
sI-CAM-1	sPDL-1	-0.645104	0.0454196
sI-CAM-1	sHEVM	-0.697004	0.0234525

## Sheet: network_common_TOX0_TOX1
source	target	correlation.TOX0	pval_adj.TOX0	correlation.TOX1	pval_adj.TOX1
GM-CSF	IFNalpha	0.836951	3.25974e-11	0.807794	0.00368313
GM-CSF	IFNgamma	0.897026	8.83138e-15	0.85046	0.0013689
GM-CSF	MCP1	0.786089	3.69465e-09	0.932915	2.73974e-05
GM-CSF	MIP-1alpha	0.846389	1.15127e-11	0.876374	0.000613686
GM-CSF	MIP-1beta	0.873725	3.51873e-13	0.892865	0.000311888
GM-CSF	sTIM3	0.748976	7.31266e-08	0.768005	0.00804889
GM-CSF	TNFalpha	0.834586	4.10519e-11	0.805699	0.00378217
IFNalpha	IFNgamma	0.902072	1.59685e-15	0.846422	0.00151856
IFNalpha	MCP1	0.681302	1.55323e-06	0.749183	0.0108277
IFNalpha	MIP-1alpha	0.756953	1.91034e-08	0.839792	0.00170662
IFNalpha	MIP-1beta	0.84816	4.94956e-12	0.811062	0.00346223
IFNgamma	MCP1	0.752061	2.70681e-08	0.767033	0.0108647
IFNgamma	MIP-1alpha	0.760678	1.51991e-08	0.854945	0.0011836
IFNgamma	MIP-1beta	0.875806	1.33655e-13	0.797802	0.0068319
IL10	GM-CSF	0.938058	5.36089e-19	0.956321	2.39684e-06
IL10	IFNalpha	0.829607	4.03865e-11	0.765714	0.00825698
IL10	IFNgamma	0.898713	3.00457e-15	0.806554	0.00373928
IL10	IL12p70	0.76907	8.62035e-09	0.720942	0.0166087
IL10	IL13	0.680948	1.5718e-06	0.784362	0.00609181
IL10	IL1alpha	0.805687	4.12544e-10	0.739779	0.012302
IL10	IL1beta	0.877552	1.04419e-13	0.858418	0.00104671
IL10	IL4	0.885793	2.91885e-14	0.811953	0.00341991
IL10	IL6	0.745055	4.30387e-08	0.746155	0.0111438
IL10	IP10	0.711755	3.44234e-07	0.669124	0.0337318
IL10	MCP1	0.760396	1.53388e-08	0.921454	6.11723e-05
IL10	MIP-1alpha	0.805455	4.14958e-10	0.869636	0.00072548
IL10	MIP-1beta	0.855508	1.97486e-12	0.880901	0.000509406
IL10	sLAG3	0.612759	4.53177e-05	0.67363	0.0322621
IL10	sTIM3	0.738354	1.42523e-07	0.756989	0.00938208
IL10	TNFalpha	0.823774	7.26371e-11	0.770507	0.00783129
IL12p70	GM-CSF	0.785344	3.82139e-09	0.718533	0.0171108
IL12p70	IFNalpha	0.825446	6.16824e-11	0.830952	0.00219483
IL12p70	IFNgamma	0.817102	1.42415e-10	0.758242	0.0123029
IL12p70	MIP-1alpha	0.654542	5.29703e-06	0.767033	0.0108647
IL12p70	TNFalpha	0.714301	2.96719e-07	0.736264	0.0171108
IL13	GM-CSF	0.623075	2.46597e-05	0.794186	0.00488422
IL13	IFNalpha	0.686847	1.21596e-06	0.817075	0.00310718
IL13	IFNgamma	0.709725	3.86298e-07	0.743113	0.0116764
IL13	IL12p70	0.692924	9.05428e-07	0.875418	0.000624459
IL13	IL1beta	0.748499	3.47404e-08	0.841292	0.00168283
IL13	IL4	0.757812	1.82329e-08	0.910598	0.000125212
IL13	IL6	0.623681	1.90705e-05	0.705886	0.0203394
IL17A	sE-selectin	0.67931	2.26699e-06	0.707345	0.0199581
IL17A	sP-selectin	0.724841	2.24236e-07	0.671867	0.0325193
IL17A	TNFalpha	0.709545	5.39709e-07	0.760562	0.0087395
IL1alpha	GM-CSF	0.813159	3.52253e-10	0.728757	0.0147389
IL1alpha	IFNalpha	0.756879	1.91034e-08	0.721246	0.0166087
IL1alpha	IFNgamma	0.82146	9.14975e-11	0.723873	0.0160821
IL1alpha	IL12p70	0.69348	8.84436e-07	0.686469	0.0270811
IL1alpha	IL1beta	0.765717	1.06653e-08	0.768561	0.00802794
IL1alpha	MCP1	0.666976	3.07303e-06	0.803081	0.00397051
IL1alpha	MIP-1alpha	0.746557	3.9525e-08	0.906491	0.000151621
IL1alpha	MIP-1beta	0.88176	5.47783e-14	0.829483	0.00222296
IL1alpha	TNFalpha	0.766229	1.03782e-08	0.69307	0.0247404
IL1beta	GM-CSF	0.857329	2.95767e-12	0.858495	0.00104671
IL1beta	IFNalpha	0.905618	7.97157e-16	0.776419	0.00709498
IL1beta	IFNgamma	0.931451	1.37265e-18	0.902675	0.000184955
IL1beta	IL12p70	0.859919	1.13249e-12	0.831877	0.00216374
IL1beta	MCP1	0.744579	4.4032e-08	0.785416	0.00600052
IL1beta	MIP-1alpha	0.720618	2.04897e-07	0.811965	0.00341991
IL1beta	MIP-1beta	0.832353	3.0794e-11	0.80754	0.00368313
IL1beta	TNFalpha	0.800398	6.63499e-10	0.827452	0.00231061
IL4	GM-CSF	0.871653	4.67492e-13	0.837246	0.00183348
IL4	IFNalpha	0.86239	8.42469e-13	0.829654	0.00222296
IL4	IFNgamma	0.919275	3.59105e-17	0.882289	0.000489905
IL4	IL12p70	0.762613	1.32525e-08	0.844885	0.00154685
IL4	IL1alpha	0.858464	1.35155e-12	0.77533	0.00720514
IL4	IL1beta	0.870305	3.04293e-13	0.882627	0.000489905
IL4	MCP1	0.628974	1.54681e-05	0.776678	0.00709498
IL4	MIP-1alpha	0.731952	9.9186e-08	0.849285	0.00140224
IL4	MIP-1beta	0.835443	2.24686e-11	0.803081	0.00397051
IL4	TNFalpha	0.806599	3.8382e-10	0.862487	0.00092626
IL6	GM-CSF	0.671188	3.3228e-06	0.739918	0.012302
IL6	IL1alpha	0.639079	1.05421e-05	0.846082	0.00151856
IL6	IL1beta	0.700093	6.3412e-07	0.750557	0.0106082
IL6	MIP-1beta	0.642094	9.25999e-06	0.721255	0.0166087
MCP1	sPDL-2	0.616126	4.04698e-05	0.775824	0.00940891
MIP-1alpha	MCP1	0.700754	6.1535e-07	0.872527	0
MIP-1alpha	MIP-1beta	0.860476	1.07519e-12	0.903297	0
MIP-1beta	MCP1	0.779998	3.75939e-09	0.96044	0
MIP-1beta	sPDL-2	0.627669	2.59582e-05	0.727473	0.0193707
sCD137	sBTLA	0.616318	6.90663e-06	0.662795	0.00168283
sCD28	sCD80	0.649779	1.87302e-06	0.635614	0.00311962
sCD28	sPD1	0.752632	2.59357e-09	0.794159	1.91578e-05
sCD80	sPD1	0.840664	6.64114e-13	0.851048	5.10781e-07
sE-selectin	sP-selectin	0.779342	3.85904e-09	0.784615	0.00825698
sE-selectin	sPDL-2	0.69376	1.54661e-06	0.687912	0.0323674
sGITR	sPDL-1	0.603009	1.47007e-05	0.667078	0.00154685
sHEVM	sPDL-1	0.656601	1.35791e-06	0.775482	4.67759e-05
sTIM3	sCD28	0.746116	4.08557e-09	0.77313	5.05291e-05
sTIM3	sPDL-2	0.668123	6.0458e-07	0.703099	0.000638867
TNFalpha	IFNalpha	0.834314	2.50777e-11	0.890621	0.000340775
TNFalpha	IFNgamma	0.89367	7.60723e-15	0.868132	0.000150862
TNFalpha	MCP1	0.778404	4.08557e-09	0.767033	0.0108647
TNFalpha	MIP-1alpha	0.789984	1.67524e-09	0.78022	0.0087395
TNFalpha	MIP-1beta	0.881683	5.47783e-14	0.797802	0.0068319
TNFalpha	sE-selectin	0.786016	2.34271e-09	0.67033	0.040002
TNFalpha	sPDL-2	0.613324	4.47234e-05	0.70989	0.0247404

## Sheet: network_specific_TOX0
source	target	correlation	pval_adj
GM-CSF	IL8	0.710303	5.20601e-07
GM-CSF	IP10	0.764401	1.74141e-08
GM-CSF	sCD27	0.713503	6.02464e-07
GM-CSF	sCD28	0.655925	8.60673e-06
GM-CSF	sE-selectin	0.739582	8.92236e-08
GM-CSF	sLAG3	0.643828	1.40456e-05
IFNalpha	IL8	0.633716	1.31986e-05
IFNalpha	IP10	0.674696	2.13933e-06
IFNalpha	sE-selectin	0.698573	6.75314e-07
IFNalpha	sTIM3	0.655571	8.69856e-06
IFNgamma	IL8	0.688115	1.15091e-06
IFNgamma	IP10	0.705843	4.84563e-07
IFNgamma	sCD27	0.621655	3.28172e-05
IFNgamma	sE-selectin	0.745507	4.21399e-08
IFNgamma	sTIM3	0.700434	1.14626e-06
IL10	IL8	0.736698	7.40746e-08
IL10	sCD137	0.628773	2.48871e-05
IL10	sCD27	0.706855	8.28624e-07
IL10	sCD28	0.649994	1.09616e-05
IL10	sE-selectin	0.701524	6.02464e-07
IL12p70	MCP1	0.699679	6.44037e-07
IL12p70	MIP-1beta	0.763236	1.27892e-08
IL12p70	sCD27	0.621755	3.28172e-05
IL12p70	sE-selectin	0.607831	3.5471e-05
IL13	sCD137	0.610607	4.89742e-05
IL17A	IFNalpha	0.63679	1.4509e-05
IL17A	IFNgamma	0.640526	1.27419e-05
IL17A	MIP-1beta	0.623341	2.45063e-05
IL17A	sCD80	0.681009	4.9891e-06
IL17A	sPD1	0.704505	1.24618e-06
IL1alpha	IL8	0.767411	9.57685e-09
IL1alpha	IP10	0.687172	1.20367e-06
IL1alpha	sCD27	0.600556	7.1285e-05
IL1alpha	sE-selectin	0.631489	1.41956e-05
IL1alpha	sTIM3	0.682434	2.63695e-06
IL1beta	IL17A	0.609306	4.16685e-05
IL1beta	IL8	0.633109	1.34914e-05
IL1beta	IP10	0.696319	7.63615e-07
IL1beta	sE-selectin	0.677118	1.90644e-06
IL1beta	sTIM3	0.637217	1.78878e-05
IL4	IL6	0.737293	7.26581e-08
IL4	IL8	0.666867	3.07303e-06
IL4	IP10	0.719367	2.1976e-07
IL4	sCD27	0.602629	6.60344e-05
IL4	sE-selectin	0.618752	2.35535e-05
IL4	sTIM3	0.666856	5.2658e-06
IL6	IFNalpha	0.655099	5.21919e-06
IL6	IFNgamma	0.681489	1.54909e-06
IL6	IL8	0.68212	1.53112e-06
IL6	IP10	0.659207	4.36335e-06
IL8	IP10	0.615273	2.62533e-05
IL8	MCP1	0.658347	4.52631e-06
IL8	MIP-1alpha	0.627614	1.63548e-05
IL8	MIP-1beta	0.705592	4.87271e-07
IL8	sCD27	0.627419	2.61021e-05
IL8	sE-selectin	0.626476	1.71157e-05
IL8	sTIM3	0.780264	8.82748e-09
IP10	MIP-1alpha	0.673879	2.21838e-06
IP10	MIP-1beta	0.736317	7.52331e-08
IP10	sE-selectin	0.632814	1.35954e-05
MCP1	sE-selectin	0.849753	0
MCP1	sP-selectin	0.640487	9.92825e-06
MCP1	sTIM3	0.67396	3.86325e-06
MIP-1alpha	sE-selectin	0.698781	6.73007e-07
MIP-1beta	sE-selectin	0.797406	8.64596e-10
MIP-1beta	sLAG3	0.609184	5.16157e-05
MIP-1beta	sP-selectin	0.605236	3.93339e-05
MIP-1beta	sPD1	0.630324	2.37738e-05
MIP-1beta	sTIM3	0.668207	4.9891e-06
sCD137	sCD28	0.635983	2.80433e-06
sCD28	sPDL-2	0.615604	7.0636e-06
sCD80	sCTLA-4	0.846688	3.14134e-13
sCTLA-4	sPD1	0.653927	1.54661e-06
sE-selectin	sTIM3	0.642194	1.47007e-05
sGITR	sBTLA	0.603059	1.47007e-05
sGITR	sCD137	0.78696	2.12541e-10
sGITR	sCD28	0.65871	1.22618e-06
sLAG3	sCD28	0.628374	3.97062e-06
sP-selectin	sCD80	0.694799	1.96556e-06
sP-selectin	sPD1	0.681343	2.77213e-06
sP-selectin	sPDL-2	0.629893	2.40917e-05
sPDL-2	sPD1	0.631723	3.40871e-06
sTIM3	sCD27	0.781356	2.21974e-10
sTIM3	sLAG3	0.656548	1.08493e-06
sTIM3	sPD1	0.656334	1.08914e-06
TNFalpha	IL8	0.638024	1.09616e-05
TNFalpha	IP10	0.644146	8.55689e-06
TNFalpha	sP-selectin	0.662874	3.69687e-06
TNFalpha	sTIM3	0.660507	7.04321e-06

## Sheet: network_specific_TOX1
source	target	correlation	pval_adj
GM-CSF	sPDL-2	0.869307	0.00072548
IFNalpha	sPDL-2	0.678463	0.0304682
IL10	sPDL-2	0.869636	0.00072548
IL13	IL1alpha	0.769318	0.00796969
IL13	MCP1	0.743113	0.0116764
IL13	MIP-1alpha	0.829111	0.00222296
IL13	MIP-1beta	0.765164	0.00825698
IL13	sPDL-2	0.687986	0.0266068
IL13	TNFalpha	0.765164	0.00825698
IL1beta	sLAG3	0.78984	0.00541481
IL1beta	sPDL-2	0.714618	0.0181365
IL4	sLAG3	0.708471	0.0197007
IL6	MCP1	0.794265	0.00488422
IL6	MIP-1alpha	0.738954	0.0123029
IL6	sPDL-2	0.639395	0.0489775
IL6	TNFalpha	0.672581	0.0323674
IP10	MCP1	0.736264	0.0171108
IP10	sLAG3	0.67033	0.040002
MIP-1alpha	sPDL-2	0.674725	0.03809
sBTLA	sPDL-1	0.631505	0.00341991
sCD137	sPDL-1	0.626174	0.00368313
sCD137	sPDL-2	0.700199	0.00069101
sGITR	sPD1	0.641511	0.00272025
sHEVM	sCD27	0.616178	0.00448919
sI-CAM-1	sHEVM	-0.697004	0.0234525
sI-CAM-1	sPDL-1	-0.645104	0.0454196
sTIM3	sBTLA	0.674603	0.00168283
sTIM3	sCD137	0.691227	0.000859658
